# Supplementary material for: EWOD Chip with Micro-Barrier Electrode for Simultaneous Enhanced Mixing during Transportation
Source: Sensors (Basel). 2023 Aug 11;23(16):7102. doi: 10.3390/s23167102 (PMC10459807; doi:10.3390/s23167102)
Supplement: Supplementary file 1 [file sensors-23-07102-s001.zip]

Archive with 4 entries (4 files):
- Movie S1.mp4
- Movie S2.mp4
- Movie S3.MP4
- Supplementary Information.pdf
